# Supplementary material for: Growth Phase-Dependent Changes in the Carbohydrate Metabolism of Penicillium Strains from Diverse Temperature Classes in Response to Cold Stress
Source: Int J Mol Sci. 2025 Sep 24;26(19):9308. doi: 10.3390/ijms26199308 (PMC12525117; doi:10.3390/ijms26199308)
Supplement: Supplementary file 1 [file ijms-26-09308-s001.zip]

Archive with 1 entries (1 files):
- ijms-3821793-supplementary.pdf
